# Supplementary material for: Sensor-Derived Mechanism-Informed Prediction of Section-Level Residual Profile Error in Robotic Blade-Edge Finishing
Source: Sensors (Basel). 2026 Jun 15;26(12):3799. doi: 10.3390/s26123799 (PMC13306834; doi:10.3390/s26123799)
Supplement: Supplementary file 1 [file sensors-26-03799-s001.zip]

Archive with 1 entries (1 files):
- sensors-4334631-supplementary.pdf
